# Supplementary material for: Assessing the effects of N-acetyl cysteine on growth, antioxidant and immune response in tilapia (Oreochromis niloticus) under different regimes of stocking densities
Source: PLoS One. 2024 Sep 30;19(9):e0307212. doi: 10.1371/journal.pone.0307212 (PMC11441679; doi:10.1371/journal.pone.0307212)
Supplement: S1 File — (XLSX) [file pone.0307212.s001.xlsx]

## Sheet: S1 (a) Table
S1(a) Table. Variations (Mean ± SE) in water quality parameters, output of TWO WAY ANOVA indicating the effect of stocking density, NAC and interactive effect of stocking density and NAC on different parameters measured in the study.
			Groups	Water temperature (oC)	Dissolved oxygen (mg/L)	pH	Ammonia (ppm)	Nitrites (mg/L)
			LDN0	27.26 ± 0.32	4.50 ± 0.36	7.50 ± 0.45	0.70±0.01	0.10±0.01
			LDN1	26.36 ± 0.32	4.51 ± 0.42	8.30 ± 0.06	0.89±0.08	0.12±0.03
			LDN2	26.39 ± 0.32	4.59 ± 0.45	8.60 ± 0.02	0.99±0.09	0.15±0.04
			LDN3	27.40 ± 0.28	4.67 ± 0.31	8.40 ± 0.01	1.20±0.07	0.18±0.018
			MDN0	27.44 ± 0.30	4.70 ± 0.27	8.85 ± 0.04	1.10±0.08	0.15±0.08
			MDN1	26.88 ± 0.25	4.53 ± 0.31	7.88 ± 0.11	1.30±0.11	0.16±0.07
			MDN2	27.67 ± 0.22	4.75 ± 0.36	8.22 ± 0.45	1.40±0.20	0.17±0.03
			MDN3	26.51 ± 0.28	4.69 ± 0.42	8.49 ± 0.04	1.60±0.22	0.12±0.03
			HDN0	26.61 ± 0.29	4.78 ± 0.45	8.70 ± 0.03	1.10±0.09	0.14±0.06
			HDN1	28.08 ± 0.23	4.80 ± 0.31	8.60 ± 0.02	1.11±0.08	0.16±0.06
			HDN2	26.88 ± 0.22	4.65 ± 0.27	8.79 ± 0.01	1.30±0.08	0.19±0.09
			HDN3	25.99 ± 0.30	4.02 ± 0.31	8.43 ± 0.11	1.12±0.04	0.20±0.10

## Sheet: S1 (b) Table
S1 (b) Table. variations (Mean ± SE) in water quality parameters, output of Two way ANOVA indicating the effect of stocking density, NAC and interactive effect of stocking density and NAC on different parameters measured in the study.
Tests of Between-Subjects Effects								Tests of Between-Subjects Effects								Tests of Between-Subjects Effects
Source		Type III Sum of Squares	df	Mean Square	F	Sig.		Source		Type III Sum of Squares	df	Mean Square	F	Sig.		Source		Type III Sum of Squares	df	Mean Square	F	Sig.
Groups	length	960.286	2	480.143	442.746	1.05912e-67		NAC	length	9.08513	3	3.02838	2.79251	0.0420634		Groups * NAC	length	94.0922	6	15.682	14.4606	2.86745e-13
	weight	94952	2	47476	756.213	9.78899e-85			weight	122.734	3	40.9115	0.651651	0.582969			weight	5109.22	6	851.536	13.5635	1.58747e-12
	SGR	32226.9	2	16113.4	606.341	1.43916e-77			SGR	11.26	3	3.75332	0.141236	0.935151			SGR	1990.82	6	331.803	12.4856	1.2943e-11
	K	161.822	2	80.9112	223.824	4.1879e-48			K	1.73245	3	0.577484	1.59749	0.191906			K	21.3641	6	3.56069	9.84992	2.66967e-09
	HIS	1.25908	2	0.62954	30.3372	5.64559e-12			HIS	0.51412	3	0.171373	8.25839	3.70759e-05			HIS	1.21748	6	0.202913	9.77828	3.09804e-09
	MOIS	99.225	2	49.6125	231525	1.00001e-289			MOIS	26.95	3	8.98333	41922.2	3.38855e-241			MOIS	52.175	6	8.69583	40580.6	9.99301e-263
	CP	2.275	2	1.1375	5308.33	1.47984e-152			CP	3.1	3	1.03333	4822.22	1.11653e-162			CP	3.425	6	0.570833	2663.89	9.78112e-164
	CF	1.35975	2	0.679875	3172.75	3.67763e-134			CF	2.18337	3	0.727792	3396.36	4.56088e-150			CF	5.88925	6	0.981542	4580.53	2.39721e-183
	CA	0.109	2	0.0545	254.333	1.49451e-51			CA	1.4735	3	0.491167	2292.11	5.23329e-136			CA	2.587	6	0.431167	2012.11	1.26293e-153
	AMY	527.253	2	263.627	1.23026e+06	0			AMY	1.33538	3	0.445125	2077.25	1.65617e-132			AMY	205.204	6	34.2006	159603	0
	LIP	187.437	2	93.7185	437353	0			LIP	13.4025	3	4.4675	20848.3	9.20224e-216			LIP	215.031	6	35.8385	167246	0
	PRO	174.693	2	87.3465	407617	0			PRO	65.6125	3	21.8708	102064	1.25584e-273			PRO	556.481	6	92.7468	432819	0
	HB	7.675	2	3.8375	17908.3	1.62971e-196			HB	15.9	3	5.3	24733.3	5.56657e-222			HB	4.725	6	0.7875	3675	2.28631e-175
	WBC	1779.56	2	889.781	4.15231e+06	0			WBC	528.827	3	176.276	822619	0			WBC	88.6943	6	14.7824	68984.4	4.5074e-282
	RBC	2.83675	2	1.41837	6619.08	1.70762e-160			RBC	1.23138	3	0.410458	1915.47	1.24658e-129			RBC	1.64225	6	0.273708	1277.31	2.43068e-137
	HCT	970	2	485	2.26333e+06	0			HCT	270	3	90	420000	0			HCT	90	6	15	70000	1.32128e-282
	MCV	16877.5	2	8438.75	3.93808e+07	0			MCV	1765	3	588.333	2.74556e+06	0			MCV	8052.5	6	1342.08	6.26306e+06	0
	MCH	6002.5	2	3001.25	1.40058e+07	0			MCH	2605	3	868.333	4.05222e+06	0			MCH	1917.5	6	319.583	1.49139e+06	0
	MCHC	4417.5	2	2208.75	1.03075e+07	0			MCHC	763.75	3	254.583	1.18806e+06	0			MCHC	3102.5	6	517.083	2.41306e+06	0
	PLATELETS	44432.5	2	22216.3	1.03676e+08	0			PLATELETS	41303.8	3	13767.9	6.42503e+07	0			PLATELETS	12977.5	6	2162.92	1.00936e+07	0
	NEUTRO	570	2	285	1.33e+06	0			NEUTRO	425	3	141.667	661111	0			NEUTRO	2710	6	451.667	2.10778e+06	0
	LYM	1397.5	2	698.75	3.26083e+06	0			LYM	1563.75	3	521.25	2.4325e+06	0			LYM	922.5	6	153.75	717500	0
	MONO	1.225	2	0.6125	2858.33	1.85927e-130			MONO	0.0375	3	0.0125	58.3333	6.82501e-26			MONO	0.075	6	0.0125	58.3333	1.41107e-38
	EOS	0.175	2	0.0875	408.333	3.08805e-65			EOS	1.0375	3	0.345833	1613.89	1.41659e-123			EOS	1.325	6	0.220833	1030.56	1.05976e-129
	TG	282438	2	141219	6.59021e+08	0			TG	18565	3	6188.33	2.88789e+07	0			TG	9102.5	6	1517.08	7.07972e+06	0
	GLU	4127.5	2	2063.75	9.63083e+06	0			GLU	6823.75	3	2274.58	1.06147e+07	0			GLU	24762.5	6	4127.08	1.92597e+07	0
	ALT	106568	2	53283.8	2.48657e+08	0			ALT	10890	3	3630	1.694e+07	0			ALT	26752.5	6	4458.75	2.08075e+07	0
	AST	356808	2	178404	8.32551e+08	0			AST	4545	3	1515	7.07e+06	0			AST	13732.5	6	2288.75	1.06808e+07	0
	ALP	1.00382e+06	2	501909	2.34224e+09	0			ALP	30613.8	3	10204.6	4.76214e+07	0			ALP	32742.5	6	5457.08	2.54664e+07	0
	ALB	82.461	2	41.2305	192409	5.60538e-283			ALB	6.7815	3	2.2605	10549	5.25155e-191			ALB	8.583	6	1.4305	6675.67	5.13247e-197
	UREA	16870	2	8435	3.93633e+07	0			UREA	4393.75	3	1464.58	6.83472e+06	0			UREA	2600	6	433.333	2.02222e+06	0
	CREAT	1.92675	2	0.963375	4495.75	1.34509e-146			CREAT	0.303	3	0.101	471.333	1.53139e-81			CREAT	0.45525	6	0.075875	354.083	1.43742e-92
	CORTISOL	371507	2	185753	8.66849e+08	0			CORTISOL	13066.5	3	4355.51	2.03257e+07	0			CORTISOL	21054.7	6	3509.11	1.63758e+07	0
	CAT	432.063	2	216.032	1.00815e+06	0			CAT	148.396	3	49.4653	230838	2.17556e-303			CAT	96.287	6	16.0478	74889.9	4.55676e-285
	SOD	4.051	2	2.0255	9452.33	2.35191e-173			SOD	125.175	3	41.7251	194717	3.49781e-297			SOD	8.691	6	1.4485	6759.67	1.8034e-197
	GPX	438.303	2	219.152	1.02271e+06	0			GPX	580.229	3	193.41	902578	0			GPX	609.931	6	101.655	474391	0
	MDA	1.37725	2	0.688625	3213.58	1.29126e-134			MDA	0.548375	3	0.182792	853.028	2.13895e-101			MDA	0.65575	6	0.109292	510.028	4.90576e-105
	SST	9.72432	2	4.86216	22548.6	6.9472e-205			SST	4.51753	3	1.50584	6983.45	4.67027e-176			SST	5.92868	6	0.988114	4582.44	2.31509e-183
	ILB	101.116	2	50.558	235922	2.0604e-290			ILB	336.939	3	112.313	524093	0			ILB	189.799	6	31.6332	147612	0
	POMC	14.3856	2	7.1928	33412.5	3.46385e-219			POMC	3.98536	3	1.32845	6171.01	1.38967e-171			POMC	7.68655	6	1.28109	5951	7.64376e-193
	BACTIN	0	2	0					BACTIN	0	3	0					BACTIN	0	6	0
	Methionine	20.683	2	10.3415	48260.3	1.42703e-232			Methionine	53.956	3	17.9853	83931.6	1.69872e-266			Methionine	65.153	6	10.8588	50674.6	7.9649e-271
	Threonine	31.8828	2	15.9414	74393.1	2.4522e-248			Threonine	23.764	3	7.92133	36966.2	1.29762e-236			Threonine	114.826	6	19.1377	89309.3	1.72637e-291
	Valine	7.62475	2	3.81237	17791.1	2.82242e-196			Valine	19.675	3	6.55833	30605.6	9.77274e-230			Valine	32.5062	6	5.41771	25282.6	1.76097e-245
	Isoleucine	1.49925	2	0.749625	3498.25	1.2313e-137			Isoleucine	138.126	3	46.0422	214863	8.97645e-301			Isoleucine	56.5577	6	9.42629	43989.4	1.14604e-265
	leucine	28.2607	2	14.1304	65941.7	6.0749e-244			leucine	39.002	3	13.0007	60669.8	1.15023e-254			leucine	191.391	6	31.8985	148860	0
	Phenylalanine	20.6977	2	10.3489	48294.7	1.34422e-232			Phenylalanine	24.2114	3	8.07046	37662.1	2.71506e-237			Phenylalanine	99.7092	6	16.6182	77551.6	2.42684e-286
	HISTIDINE	6.02444	2	3.01222	14013.1	1.29564e-187			HISTIDINE	34.5736	3	11.5245	53613.2	3.69116e-250			HISTIDINE	44.8272	6	7.4712	34756.7	4.43461e-257
	Lysine	43.4181	2	21.7091	100580	2.50094e-259			Lysine	24.3082	3	8.10272	37540.5	3.56127e-237			Lysine	241.618	6	40.2697	186572	0
	Arginine	13.1483	2	6.57415	30533.8	6.57085e-216			Arginine	199.05	3	66.3499	308164	0			Arginine	225.487	6	37.5812	174547	0
	Ornithine	1.17292	2	0.586462	2719.64	1.07339e-128			Ornithine	1.18686	3	0.395619	1834.63	4.19632e-128			Ornithine	5.36144	6	0.893573	4143.83	1.02546e-179
	Cysteine	1.46982	2	0.734912	3425.71	6.86624e-137			Cysteine	0.802962	3	0.267654	1247.64	1.51951e-114			Cysteine	6.14737	6	1.02456	4775.87	7.33617e-185
	Aspartic	137.823	2	68.9117	319463	1.81346e-301			Aspartic	3.90026	3	1.30009	6026.99	9.91932e-171			Aspartic	590.707	6	98.4511	456403	0
	Asparagine	58.6743	2	29.3372	136454	1.89717e-270			Asparagine	760.5	3	253.5	1.17909e+06	0			Asparagine	564.641	6	94.1068	437713	0
	Serine	137.112	2	68.5561	318326	2.44666e-301			Serine	30.7513	3	10.2504	47595.7	8.04395e-246			Serine	694.207	6	115.701	537235	0
	Glutamic	172.783	2	86.3914	400357	0			Glutamic	529.383	3	176.461	817761	0			Glutamic	1282.2	6	213.7	990334	0
	Glycine	19.9032	2	9.95162	46067.8	7.04109e-231			Glycine	24.9839	3	8.32797	38551.6	3.83284e-238			Glycine	222.362	6	37.0604	171559	0
	Alanine	18.1014	2	9.0507	42082.3	1.38786e-227			Alanine	10.7208	3	3.57359	16615.8	1.64831e-207			Alanine	755.52	6	125.92	585480	0
	Proline	5.63735	2	2.81868	13059.8	4.64445e-185			Proline	89.7633	3	29.9211	138634	8.56119e-285			Proline	97.706	6	16.2843	75450.3	2.43663e-285
	Tyrosine	10.5094	2	5.25472	24369.7	1.04348e-207			Tyrosine	0.987396	3	0.329132	1526.41	1.2996e-121			Tyrosine	140.226	6	23.3711	108388	1.50049e-298
	Myristicacid	7.05211	2	3.52606	16382.9	2.77991e-193			Myristicacid	3.74513	3	1.24838	5800.26	2.41057e-169			Myristicacid	15.9882	6	2.6647	12380.8	1.77355e-219
	Pentadecylicacid	0.0503796	2	0.0251898	117.197	1.36544e-32			Pentadecylicacid	0.014912	3	0.00497067	23.1263	1.39419e-12			Pentadecylicacid	0.525766	6	0.0876277	407.692	2.3771e-97
	PalmiticAcid	14.0123	2	7.00615	32488.5	3.63008e-218			PalmiticAcid	24.4149	3	8.13829	37738.4	2.29131e-237			PalmiticAcid	31.8881	6	5.31469	24645	1.50174e-244
	MargaricAcid	0.23309	2	0.116545	537.79	9.40592e-74			MargaricAcid	0.0785992	3	0.0261997	120.897	9.42479e-42			MargaricAcid	0.131528	6	0.0219213	101.155	3.81461e-53
	StearicAcid	3.00864	2	1.50432	6992.78	1.79168e-162			StearicAcid	15.2818	3	5.09393	23678.9	2.1441e-220			StearicAcid	19.0195	6	3.16992	14735.2	8.15183e-226
	TetrasenoicAcid	0.129102	2	0.0645512	300.168	3.46457e-56			TetrasenoicAcid	0.364946	3	0.121649	565.676	1.53008e-87			TetrasenoicAcid	1.48829	6	0.248048	1153.44	1.04937e-133
	PentadecenoicAcid	0.0243472	2	0.0121736	56.4236	1.79673e-19			PentadecenoicAcid	0.0733992	3	0.0244664	113.4	3.54613e-40			PentadecenoicAcid	0.444125	6	0.0740208	343.08	1.66551e-91
	PalmitoleicAcid	43.1145	2	21.5573	100193	3.45561e-259			PalmitoleicAcid	3.89812	3	1.29937	6039.18	8.38393e-171			PalmitoleicAcid	120.035	6	20.0058	92982.1	5.85268e-293
	HeptadecenoicAcid	0.0800848	2	0.0400424	185.975	2.56028e-43			HeptadecenoicAcid	0.137509	3	0.0458365	212.885	5.37847e-57			HeptadecenoicAcid	0.434166	6	0.0723611	336.077	8.22681e-91
	OleicAcid	9.31236	2	4.65618	21654.3	2.05375e-203			OleicAcid	31.4627	3	10.4876	48774.1	1.03353e-246			OleicAcid	95.375	6	15.8958	73926	1.35232e-284
	LinoleicAcid	1.2809	2	0.640451	2955.91	1.19983e-131			LinoleicAcid	0.174858	3	0.0582861	269.011	6.67268e-64			LinoleicAcid	12.4028	6	2.06713	9540.54	5.37778e-210
	EicosadienoicAcid	0.0897364	2	0.0448682	208.464	3.08567e-46			EicosadienoicAcid	1.21003	3	0.403344	1874	7.43458e-129			EicosadienoicAcid	2.01138	6	0.335229	1557.52	1.96947e-144
	αlinolenicAcid	110.766	2	55.383	257407	1.36598e-293			αlinolenicAcid	3.36184	3	1.12061	5208.35	1.85821e-165			αlinolenicAcid	630.438	6	105.073	488354	0
	EicosapentanoicAcid	10.8284	2	5.41421	25229.3	5.73015e-209			EicosapentanoicAcid	0.445559	3	0.14852	692.077	2.72995e-94			EicosapentanoicAcid	45.0999	6	7.51666	35026.4	2.31816e-257
	DecosapentanoicAcid	31.3142	2	15.6571	72782.7	1.53827e-247			DecosapentanoicAcid	0.468351	3	0.156117	725.716	6.79631e-96			DecosapentanoicAcid	58.9036	6	9.81726	45635.9	5.24214e-267
	DecosahexanoicAcid	0.0453072	2	0.0226536	104.942	2.67836e-30			DecosahexanoicAcid	4.15722	3	1.38574	6419.39	5.20122e-173			DecosahexanoicAcid	15.6258	6	2.6043	12064.3	1.55346e-218
